# Supplementary material for: MS4 - Multi-Scale Selector of Sequence Signatures: An alignment-free method for classification of biological sequences
Source: BMC Bioinformatics. 2010 Jul 30;11:406. doi: 10.1186/1471-2105-11-406 (PMC2923138; doi:10.1186/1471-2105-11-406)
Supplement: Additional file 8 — Similarity blocks found by MS4 in non coding LTR sequences. Superposition of MS4 classes on a manually expertised alignment of the non coding part of 43 HIV-SIV LTR sequences focused on NFκB region. This is a nucleotide sequences alignment of the 43 non-coding LTR sequences. Apart from minor modifications the alignment is the same as that in Fig. 5 in [10]. The alignment is focused on the transcription factor NFκB binding site (GGGACTTTCC[A|G]) and its flanking regions. The names of sequences are indicated with their accession number in Los Alamos HIV sequence databank. The sequence are regrouped according to their phylogeny. The letters are rewritten by applying the MS4 method to the whole non coding LTR sequences. The MS4 identifier is constructed as follows: e.g. C24_8 (class C24 for a N value of 8). Identical recoded letters that are in the same columns are displayed in the same colour. When they are not all aligned on the same column no colour is used (as well as when they are unique in this part of the alignment). The repeated motifs inside one sequence are put one under the other. Therefore the sequences are often written on several lines to highlight similarities between sequences and inside sequences. Most often the similarity blocks are aligned and the great majority of identical indexed letters are on only one column. [file 1471-2105-11-406-S8.XLS]

## Sheet: fig_hivltr_nc_30_3_2010
>AF067155_HIV-1-M/C											1	C	A	C	G	G		A108_18	A109_18	G90_18	G91_18	G92_18		A72_18	C74_18	T89_18	T90_18	T91_18	C75_18	C76_18	G81_15
																	C74_16	T92_18			G95_21	G96_21	G97_21	A73_18	C78_18	T93_18	T94_18	T95_18	C79_18	C80_18	A11_16
																	C9_16	T8_16		G8_16	G9_16	G10_16			C108_15	G115_15	T125_15	T126_15	C109_15	C110_15	A103_15		G116_15	G117_15			A10_13	G8_13	G9_13	T7_10	G8_10
>U46016_HIV-1-M/C											1	C	A	C	A	G	A	C		G	G	G		A	C	T	T	T	C	C	G
																	C	C		G7_17	G8_17	G9_17		A10_17	C6_17	T5_17	T6_17	T7_17	C7_17	C8_17	A11_16
																	C9_16	T8_16		G8_16	G9_16	G10_16	G13_17		C108_15	G115_15	T125_15	T126_15	C109_15	C110_15	A103_15		G116_15	G117_15			A10_13	G8_13	G9_13	A	G
>M27323_HIV-1-M/D				4	C79_10	G84_10	A80_10	G85_10	T99_10	T85_10	T86_10	C	C79_13	T98_13		A8_11	C5_15	A108_18	A109_18	G90_18	G91_18	G92_18		A72_18	C74_18	T89_18	T90_18	T91_18	C75_18	C76_18	G81_15
																	C74_16	T92_18		G98_30	G95_21	G96_21	G97_21	A73_18	C78_18	T93_18	T94_18	T95_18	C79_18	C80_18	A71_15		G100_23	G15_23	G16_23		A10_13	G8_13	G9_13
>U88824_HIV-1-M/D				4	C24_8	G88_13	A79_13	G89_13	C78_13	T85_10	T86_10	T97_13	C79_13	T98_13		A8_11	C5_15	A108_18	A109_18	G90_18	G91_18	G92_18		A72_18	C74_18	T89_18	T90_18	T91_18	C75_18	C76_18	G81_15
																	C74_16	T92_18		G98_30	G95_21	G96_21	G97_21	A73_18	C78_18	T93_18	T94_18	T95_18	C79_18	C80_18	A71_15		G100_23	G15_23	G16_23		A10_13	G8_13	G9_13
>K03454_HIV-1-M/D				7	C24_8	G88_13	A79_13	G89_13	C78_13	T85_10	T86_10	T97_13	C79_13	T98_13		A8_11	C5_15	A108_18	A109_18	G90_18	G91_18	G92_18		A72_18	C74_18	T89_18	T90_18	T91_18	C75_18	C76_18	G81_15
																	C74_16	T92_18		G98_30	G95_21	G96_21	G97_21	A73_18	C78_18	T93_18	T94_18	T95_18	C79_18	C80_18	A71_15		G100_23	G15_23	G16_23		A10_13	G8_13	G9_13
>M22639_HIV-1-M/D				4	C	A	A80_10	G85_10	T99_10	T85_10	T86_10	T97_13	C79_13	T98_13		A8_11	C5_15	A108_18	A109_18	G90_18	G91_18	G92_18		A72_18	C74_18	T89_18	T90_18	T91_18	C75_18	C76_18	G81_15
																	C74_16	T92_18		G98_30	G95_21	G96_21	G97_21	A73_18	C78_18	T93_18	T94_18	T95_18	C79_18	C80_18		G198_21	G100_23	G15_23	G16_23		A10_13	G8_13	G9_13
>M17451_HIV-1-M/B				4	C79_10	G84_10	A80_10	G85_10	T99_10	T85_10	T86_10	T97_13	C79_13	T98_13		A8_11	C5_15	A108_18	A109_18	G90_18	G91_18	G92_18		A72_18	C74_18	T89_18	T90_18	T91_18	C75_18	C76_18	G81_15
																	C74_16	T92_18		G98_30	G95_21	G96_21	G97_21	A73_18	C78_18	T93_18	T94_18	T95_18	C79_18	C80_18	A71_15		G100_23	G15_23	G16_23		A10_13	G8_13	G9_13
>M26727_HIV-1-M/B				4	C24_8	G88_13	A79_13	G89_13	C78_13	T85_10	T86_10	T97_13	C79_13	T98_13		A8_11	C	A	G89_15	G90_18	G91_18	G92_18		A72_18	C74_18	T89_18	T90_18	T91_18	C75_18	C76_18	G81_15
																	C74_16	T92_18		G98_30	G95_21	G96_21	G97_21	A73_18	C78_18	T93_18	T94_18	T95_18	C79_18	C80_18	A71_15		G100_23	G15_23	G16_23		A10_13	G8_13	G9_13
>AF082395_HIV-1-M/J				4	A621_49	G933_49	A622_49	A623_49	G934_49	T717_49	T718_49	T719_49	C711_49	T720_49	A624_49	G935_49	C5_15		G89_15	G90_18	G91_18	G92_18		A72_18	C74_18	T89_18	T90_18	T91_18	C75_18	C76_18	G81_15
																	C74_16	T92_18		G98_30	G95_21	G96_21	G97_21	A73_18	C78_18	T93_18	T94_18	T95_18	C79_18	C80_18	A71_15		G100_23	G15_23	G16_23	G17_34	A10_13	G8_13
>AF082394_HIV-1-M/J				4	A621_49	G933_49	A622_49	A623_49	G934_49	T717_49	T718_49	T719_49	C711_49	T720_49	A624_49	G935_49	C5_15		G89_15	G90_18	G91_18	G92_18		A72_18	C74_18	T89_18	T90_18	T91_18	C75_18	C76_18	G81_15
																	C74_16	T92_18		G98_30	G95_21	G96_21	G97_21	A73_18	C78_18	T93_18	T94_18	T95_18	C79_18	C80_18	A71_15		G100_23	G15_23	G16_23	G17_34	A10_13	G8_13
>AF190128_HIV-1-M/H			4	A116_10	G118_10	A117_10	A3_9	G3_9	A78_9	T123_10	T150_12	C4_11	T4_11	G6_11		A8_11	C5_15		A109_18	G90_18	G91_18	G92_18		A72_18	C74_18	T89_18	T90_18	T91_18	C75_18	C76_18	G81_15
																	C74_16	T92_18			G95_21	G96_21	G97_21	A73_18	C78_18	T93_18	T94_18	T95_18	C79_18	C80_18		G198_21	G370_24	G371_24	G372_24		A10_13	G8_13	G9_13
>AF190127_HIV-1-M/H				5	G118_10	A117_10	A3_9	G3_9	A78_9	T123_10	T150_12	C4_11	T4_11	A	T	A8_11	C5_15		A109_18	G90_18	G91_18	G92_18		A72_18	C74_18	T89_18	T90_18	T91_18	C75_18	C76_18	G81_15
																	C74_16	T92_18			G95_21	G96_21	G97_21	A73_18	C78_18	T93_18	T94_18	T95_18	C79_18	T128_10	G	G	G116_15	G117_15			A10_13	G8_13	G9_13
>AF005496_HIV-1-M/H		3	C116_10	A116_10	G118_10	A117_10	A3_9	G3_9	A78_9	T123_10		C	T	G		A113_13		A108_18	A109_18	G90_18	G91_18	G92_18		A72_18	C74_18	T89_18	T90_18	T91_18	C75_18	C76_18	G81_15
																	C74_16	T92_18			G95_21	G96_21	G97_21	A73_18	C78_18	T93_18	T94_18	T95_18	C79_18	C80_18		G198_21	G370_24	G371_24	G372_24		A10_13	G8_13	G9_13
>AF005494_HIV-1-M/F1		27	C	A	G	A	A3_9	G3_9	A78_9	A46_8	T50_8	C	T			A113_13	A	A9_17		G7_17	G8_17	G9_17		A10_17	C6_17	T5_17	T6_17	T7_17	C7_17	C8_17	A11_16
																	C9_16	T8_16		G8_16	G9_16	G10_16	G13_17	A12_25	C10_25	T9_25	T10_25	T11_25	C11_25	C12_25	A71_15	G	A	G	G	G	T13_7
>AF061642_HIV-1-M/G				5	G3_15	A6_15	A3_9	G3_9	T2_9	T3_11	G5_11	C4_11	T4_11	G6_11		A8_11	C5_15	A9_17	A181_18	G371_26	G339_26	G340_26	G341_26	A182_18	C186_18	T195_18	T196_18	T197_18	C187_18	C257_27	A
																C	C74_16	T92_18			G95_21	G96_21	G97_21	A73_18	C78_18	T93_18	T94_18	T95_18	C79_18	C80_18		G198_21	G370_24	G371_24	G372_24		A10_13	G8_13	G9_13
>AF061640_HIV-1-M/G				5	G3_15	A6_15	A3_9	G3_9	T2_9	T3_11	G5_11	C4_11	T4_11	G6_11		A8_11	C5_15	A9_17	A181_18	G371_26	G339_26	G340_26	G341_26	A182_18	C186_18	T195_18	T196_18	C	C	C	G81_15
																	C74_16	C159_16	T171_16	G	G	G		A	C	T	T	T	C	C		G	G	A103_10	G		A10_13	G8_13	G9_13
>AF084936_HIV-1-M/G				5	G3_15	A6_15	A3_9	G3_9	T2_9	T3_11	G5_11	C4_11	T4_11	G6_11		A8_11	C5_15	A9_17	A181_18	G371_26	G339_26	G340_26	G341_26	A182_18	C186_18	T195_18	T196_18	T197_18	C187_18	C257_27	G81_15
																	C74_16	C159_16	T171_16	G348_27	G349_27	G350_27		A73_18	C78_18	T93_18	T94_18	T95_18	C79_18	C80_18	A71_15	G198_21	G352_27	G	G772_91		A10_13	G8_13
>U88826_HIV-1-M/G				5	G3_15	A6_15	A3_9	G3_9	T2_9	T3_11	G5_11	C4_11	T4_11	G6_11		A8_11	C5_15	A9_17	A181_18		G339_26	G340_26	G341_26	A182_18	C186_18	T195_18	T196_18	T197_18	C187_18	C257_27	G81_15
																	C74_16	C159_16	T171_16	G348_27	G349_27	G350_27		A73_18	C78_18	T93_18	T94_18	T95_18	C79_18	C80_18	A71_15	G198_21	G352_27	A103_10	G772_91		A10_13	G8_13
>AF286237_HIV-1-M/A2			4	A5_15	G3_15	A6_15	A3_9	G3_9	T2_9	T3_11	G5_11	C4_11	T4_11	G6_11		A8_11	C5_15		G89_15	G90_18	G91_18	G92_18		A72_18	C74_18	T89_18	T90_18	T91_18	C75_18	C76_18	G81_15
																	C74_16	T92_18		G98_30	G95_21	G96_21	G97_21	A73_18	C78_18	T93_18	T94_18	T95_18	C79_18	C80_18	A71_15		G100_23	G15_23	G16_23		A10_13	G8_13	G9_13
>AF004885_HIV-1-M/A1			4	A	G	A	A3_9	G3_9	T2_9	T3_11	G5_11	T5_7	T6_7	G		A	C	T		G90_18	G91_18	G92_18		A72_18	C74_18	T89_18	T90_18	T91_18	C75_18	C76_18	G81_15
																	C74_16	T92_18		G98_30	G95_21	G96_21	G97_21	A73_18	C78_18	T93_18	T94_18	T95_18	C79_18	C80_18	A71_15		G100_23	G15_23	G16_23	G17_34	A10_13	G8_13
>M62320_HIV-1-M/A1			15	A5_15	G3_15	A6_15	A3_9	G3_9	T2_9	T3_11	G5_11	C4_11	T4_11	G6_11		A8_11	C5_15	A9_17		G7_17	G8_17	G9_17		A10_17	C6_17	T5_17	T6_17	T7_17	C7_17	C8_17	A11_16
																	C9_16	T8_16		G8_16	G9_16	G10_16	G13_17	A12_25	C10_25	T9_25	T10_25	T11_25	C11_25	C12_25	G		A	G15_23	G16_23	G17_34	A10_13	G8_13
>AJ271369_SIV-CPZ-CAM5					1	A209_11	A210_11	A164_13	C142_11	T3_11	G5_11	C4_11	T4_11	G6_11		A8_11	C5_15	A9_17	A181_18	G310_19	G311_19	G312_19		A182_18	C186_18	T195_18	T196_18	T197_18	C187_18	T128_10	A555_26
																			A556_26	G418_17	G419_17	G420_17		A235_15	C215_15	T244_15	T245_15	T246_15	C216_15	C217_15	A236_15
																			A352_17	G421_17	G422_17	G423_17	G260_11	G261_11	A	G	G		C	T180_9	C255_12	A115_12	G90_12	G91_12	G92_12	C83_12	G93_12
>AF115393_SIV-CPZ-CAM3					1	A209_11	A210_11	A164_13	C142_11	T3_11	G5_11	C4_11	T4_11	G6_11		A8_11	C5_15	A9_17	A181_18	G310_19	G311_19	G312_19		A182_18	C186_18	T195_18	T196_18	T197_18	C187_18	T128_10	A555_26
																			A556_26	G418_17	G419_17	G420_17		A235_15	C215_15	T244_15	T245_15	T246_15	C216_15	C217_15	A236_15
																			A352_17	G421_17	G422_17	G423_17	G260_11	G261_11	G	T13_7	G8_7	G	T	T180_9	C255_12	A115_12	G90_12	G91_12	G92_12	C83_12
>AF103818_SIV-CPZ-US				25	A	A209_11	A210_11	A	C142_11	T3_11	G5_11	C4_11	T4_11	G6_11		A8_11	C	T223_11	G	A	G311_19	G312_19		A182_18	C186_18	T195_18	T196_18	T197_18	C187_18	T128_10	A555_26
																			A556_26	G418_17	G419_17	G420_17		A235_15	C215_15	T244_15	T245_15	T246_15	C216_15	C217_15	A236_15
																			A352_17	G421_17	G422_17	G423_17		A353_17	C345_17	G	T	T	C	C	A
																			A	G	G	G	G260_11	G261_11
>X52154_SIV-CPZ-GAB							27	A	C142_11	T3_11	G5_11	C4_11	T4_11	G6_11		A8_11	C	T223_11
												C	T	G	C					G418_17	G419_17	G420_17		A235_15	C215_15	T244_15	T245_15	T246_15	C216_15	C217_15	A236_15
																			A352_17	G421_17	G422_17	G423_17		A353_17	C345_17	T	T	T	C	C	G	G	G	G			A10_13	G8_13	A
>AJ271370_HIV-1-N																1	C150_13	A161_13	A162_13	G182_13	G183_13	G184_13		A163_13	C151_13	T172_13	T173_13	T174_13
								A164_13	C142_11							A8_11	C5_15		G89_15	G295_18	G296_18	G297_18		A241_18	C240_18	T248_18	T249_18	T250_18	C241_18	C242_18	G81_15
																	C243_18	C244_18	A242_18	G	G	G		G	C	T	T	T	C	C	A	G	G	A103_10	A	G	G
>AJ006022_HIV-1-N																1	C150_13	A161_13	A162_13	G182_13	G183_13	G184_13		A163_13	C151_13	T172_13	T173_13	T174_13
								A164_13	C142_11	T3_11	G5_11	C4_11	T4_11	G6_11		A8_11	C5_15	A9_17	A181_18	G310_19	G311_19	G312_19		A182_18	C186_18	T195_18	T196_18	T197_18
												A	T115_9	A102_9	C96_9	T116_9		T	G89_15	G295_18	G296_18	G297_18		A241_18	C240_18	T248_18	T249_18	T250_18	C241_18	C242_18	G81_15
																	C243_18	C244_18	A242_18		G95_21	G96_21	G97_21	A73_18	C78_18	T93_18	T94_18	T95_18	C79_18	C80_18	A71_15		G100_23	G15_23	G16_23		A10_13	G8_13	G9_13
>L20587_HIV-1-O				18	A110_13	T2_9	T296_18	G343_18	C280_18	T297_18	G344_18	A284_18	C281_18	A285_18	C282_18	T298_18	G345_18	T		G	G	A		A	C	T	T	T	C	C	A	G	C168_11	A174_11	A0_10	A236_15	G0_14
					A2_14	C0_14	T561_29	G748_29	C555_29	T562_29	G749_29	A498_29	C556_29	A499_29	C557_29	T563_29	G332_17	C276_17		G333_17	G334_17	G335_17	G336_17	A276_17	C277_17	T289_17	T290_17	T291_17	C278_17	C279_17	A277_17	G337_17	T292_17	G338_17			G316_16	G317_16	A256_16
>L20571_HIV-1-O								1	C280_18	T297_18	G344_18	A284_18	C281_18	A285_18	C282_18	T298_18	G345_18	C347_22		G461_22	G462_22	G463_22		A235_15	C215_15	T244_15	T245_15	T246_15	C216_15	C217_15	A236_15	G0_14
					A2_14	C0_14	T561_29	G748_29	C555_29	T562_29	G749_29	A498_29	C556_29	A499_29	C557_29	T563_29	G332_17	C276_17		G333_17	G334_17	G335_17	G336_17	A276_17	C277_17	T289_17	T290_17	T291_17	C278_17	C279_17	A277_17	G337_17	C168_11	G	T	G	G
>AJ302647_HIV-1-O				17	A110_13	T2_9	T296_18	G343_18	C280_18	T297_18	G344_18	A284_18	C281_18	A285_18	C282_18	T298_18	G345_18	C347_22		G461_22	G462_22	G463_22		A235_15	C215_15	T244_15	T245_15	T246_15	C216_15	C217_15	A236_15	G0_14	C168_11	A174_11	G145_10	A150_10	G146_10
					G147_10	C	T	G	C	T	G	A	C	A	C	G	G332_17	C276_17		G333_17	G334_17	G335_17	G336_17	A276_17	C277_17	T289_17	T290_17	T291_17	C278_17	C279_17	A277_17	G337_17	T292_17	G338_17	T	G	G316_16
>L07625_HIV-2-B					93	T527_14	A	G	C	T	G	A	C	A	C	C24_8	G1578_36	C1250_36	A1213_36	G1579_36	G460_15	G461_15		A400_15	C347_15	T382_15	T383_15	T384_15	C348_15	C349_15	A401_15	A1216_36	A1217_36	A1218_36	G1582_36	A1219_36	G201_10
>X61240_HIV-2-B					54	T	A	G	C	A	G	A	C	A548_17	C	T	G1578_36	C1250_36	A1213_36	G1579_36	G460_15	G461_15		A400_15	C347_15	T382_15	T383_15	T384_15	C348_15	C349_15	A401_15	A1216_36	A1217_36	A1218_36	G1582_36	A1219_36	G201_10
>M19499_SIV-SMM-MAC					41	T527_14	C	G	C	T	G	A	G	A	T29_9	A712_17	G793_17	C651_17	A713_17	G794_17	G460_15	G461_15		A400_15	C347_15	T382_15	T383_15	T384_15	C348_15	C349_15	A401_15	C882_22	A946_22	A244_10	G248_10	G249_10	G201_10
>X14307_SIV-SMM					40	A286_9	A	G	C	T	G337_10	A320_10	G173_9	A711_17	C650_17	A712_17	G793_17	C651_17	A713_17	G794_17	G460_15	G461_15		A400_15	C347_15	T382_15	T383_15	T384_15	C348_15	C349_15	A401_15	C882_22	A946_22	A244_10	G248_10	G249_10	G201_10
>AF208027_HIV-2-G					14	A286_9	A	G	C	T	G	A	C	A711_17	C650_17	A712_17	G793_17	C651_17	A713_17	G794_17	G460_15	G461_15		A400_15	C347_15	T382_15	T383_15	T384_15	C348_15	C349_15	A401_15	G462_15	T	A	T	G249_10	G201_10
>M30895_HIV-2-A					49	C419_17	A456_17	G547_17	C420_17	T444_17	G548_17	A457_17	G173_9	G	C	T	G	C	A
														G1976_92	C1015_41	T1058_41	G1344_41	C1016_41	A935_41	G1345_41	G460_15	G461_15		A400_15	C347_15	T382_15	T383_15	T384_15	C348_15	C349_15	A401_15	G462_15	A938_41	A244_10	G248_10	G249_10	G201_10
>J04542_HIV-2-A					46	C419_17	A456_17	G547_17	C420_17	T444_17	G548_17	A457_17	G173_9	A548_17	C1015_41	T1058_41	G1344_41	C1016_41	A935_41	G1345_41	G460_15	G461_15		A400_15	C347_15	T382_15	T383_15	T384_15	C348_15	C349_15	A401_15	G462_15	A938_41	A244_10	G248_10	G249_10	G201_10
>M15390_HIV-2-A					49	C419_17	A456_17	G547_17	C420_17	T444_17	G548_17	A457_17	G173_9	A548_17	C1015_41	T1058_41	G1344_41	C1016_41	A935_41	G1345_41	G460_15	G461_15		A400_15	C347_15	T382_15	T383_15	T384_15	C348_15	C349_15	A401_15	G462_15	A938_41	A244_10	G248_10	G249_10	G201_10
>M31113_HIV-2-A					50	C419_17	A456_17	G547_17	C420_17	T444_17	G548_17	A457_17	G173_9	A548_17	C1015_41	T1058_41	G1344_41	C1016_41	A935_41	G1345_41	G460_15	G461_15		A400_15	C347_15	T382_15	T383_15	T384_15	C348_15	C349_15	A401_15	G462_15	A938_41	A244_10	G248_10	G249_10	G201_10
>D00835_HIV-2-A					49	C419_17	A456_17	G547_17	C420_17	T444_17	G548_17	A457_17	G173_9	A548_17	C1015_41	T1058_41	G1344_41	C1016_41	A935_41	G1345_41	G460_15	G461_15		A400_15	C347_15	T382_15	T383_15	T384_15	C348_15	C349_15	A401_15	G462_15	A938_41	A244_10	G248_10	G249_10	G201_10
>J04498_HIV-2-A					49	C419_17	A456_17	G547_17	C420_17	T444_17	G548_17	A457_17	G173_9	A548_17	C1015_41	T1058_41	G1344_41	C1016_41	A935_41	G1345_41	G460_15	G461_15		A400_15	C347_15	T382_15	T383_15	T384_15	C348_15	C349_15	A401_15	G462_15	A938_41	A244_10	G248_10	G249_10	G201_10
>J03654_HIV-2-A					49	C419_17	A456_17	G547_17	C420_17	T444_17	G548_17	A457_17	G173_9	A548_17	C1015_41	T1058_41	G1344_41	C1016_41	A935_41	G1345_41	G460_15	G461_15		A400_15	C347_15	T382_15	T383_15	T384_15	C348_15	C349_15	A401_15	G462_15	A938_41	A244_10	G248_10	G249_10	G201_10
>M30502_HIV-2-A					47	C419_17	A456_17	G547_17	C420_17	T444_17	G548_17	A457_17	G173_9	G1976_92	C1015_41	T1058_41	G1344_41	C1016_41	A935_41	G1345_41	G460_15	G461_15		A400_15	C347_15	T382_15	T383_15	T384_15	C348_15	C349_15	A401_15	G462_15	A938_41	A244_10	G248_10	G249_10	G201_10
