# Supplementary material for: MS4 - Multi-Scale Selector of Sequence Signatures: An alignment-free method for classification of biological sequences
Source: BMC Bioinformatics. 2010 Jul 30;11:406. doi: 10.1186/1471-2105-11-406 (PMC2923138; doi:10.1186/1471-2105-11-406)
Supplement: Additional file 12 — Python code source. Python implementation of MS4 algorithm for linux systems. See INSTALL and README files to use it. [file 1471-2105-11-406-S12.GZ]

Archive with 57 entries (52 files):
- MS4
- MS4/lib
- MS4/lib/interface.c
- MS4/lib/Utils.c
- MS4/lib/Utils.h
- MS4/lib/SequencesOld.c
- MS4/lib/SequencesOld.h
- MS4/lib/gen.h
- MS4/lib/Main.c
- MS4/lib/Distance.c
- MS4/lib/Distance.h
- MS4/lib/Decode.c
- MS4/lib/Decode.h
- MS4/lib/suffix-tree.c
- MS4/lib/suffix-tree.h
- MS4/lib/Neighbor.c
- MS4/lib/Neighbor.h
- MS4/lib/MANIFEST.in
- MS4/lib/setup.py
- MS4/lib/Sequences.c
- MS4/lib/Sequences.h
- MS4/lib/Main_dec.c
- MS4/lib/Main_mis.c
- MS4/Data
- MS4/Data/ExForBMC.tfa
- MS4/Data/test_HIV.txt
- MS4/Data/input.txt
- MS4/Makefile
- MS4/README
- MS4/python
- MS4/python/PartitionTree.py
- MS4/python/Matrix.py
- MS4/python/AnchorOperator.py
- MS4/python/BuildEquivClassesLayers.py
- MS4/python/mySyntax.py
- MS4/python/BuildAnchorSet.py
- MS4/python/SequenceSet.py
- MS4/python/Parametres.py
- MS4/python/setup.py
- MS4/python/EquivClassesLayers.py
- MS4/python/Tree.py
- MS4/python/t_MS4.py
- MS4/python/altgraph
- MS4/python/altgraph/Dot.py
- MS4/python/altgraph/compat.py
- MS4/python/altgraph/GraphStat.py
- MS4/python/altgraph/ObjectGraph.py
- MS4/python/altgraph/GraphAlgo.py
- MS4/python/altgraph/GraphUtil.py
- MS4/python/altgraph/Graph.py
- MS4/python/altgraph/__init__.py
- MS4/python/STree.py
- MS4/python/AnchorSet.py
- MS4/python/ParseArgs.py
- MS4/python/Constants.py
- MS4/INSTALL
- MS4/COPYING
