# Supplementary material for: MS4 - Multi-Scale Selector of Sequence Signatures: An alignment-free method for classification of biological sequences
Source: BMC Bioinformatics. 2010 Jul 30;11:406. doi: 10.1186/1471-2105-11-406 (PMC2923138; doi:10.1186/1471-2105-11-406)
Supplement: Additional file 12 — Python code source. Python implementation of MS4 algorithm for linux systems. See INSTALL and README files to use it. [file 1471-2105-11-406-S12.GZ › MS4/lib/Distance.h]

#ifndef DistancesF
#define DistancesF

#include <stdlib.h>
#include <stdio.h>
#include "Sequences.h"
typedef float TypeFloat;

typedef struct DISTANCES {
	char **name;
	TypeNumber number;
	TypeFloat *table;
} TypeDistance;


TypeDistance readDistances(FILE *f);
TypeDistance computeDistance(TypeSetOfSequences set);
TypeFloat computeVariance(TypeDistance dist);
TypeFloat distance(TypeDistance d, TypeNumber i, TypeNumber j);
TypeFloat distanceClassesMin(TypeDistance d, TypeNumber *tab1, TypeNumber n1, TypeNumber *tab2, TypeNumber n2);
TypeFloat distanceClassesMoy(TypeDistance d, TypeNumber *tab1, TypeNumber n1, TypeNumber *tab2, TypeNumber n2);
void printDistanceRaw(FILE *f, TypeDistance dist);
void printDistanceNexus(FILE *f, TypeDistance dist);
void printDistancePhylip(FILE *f, TypeDistance dist);

#endif
