# Supplementary material for: MS4 - Multi-Scale Selector of Sequence Signatures: An alignment-free method for classification of biological sequences
Source: BMC Bioinformatics. 2010 Jul 30;11:406. doi: 10.1186/1471-2105-11-406 (PMC2923138; doi:10.1186/1471-2105-11-406)
Supplement: Additional file 12 — Python code source. Python implementation of MS4 algorithm for linux systems. See INSTALL and README files to use it. [file 1471-2105-11-406-S12.GZ › MS4/lib/suffix-tree.h]

#ifndef SuffixF
#define SuffixF

#include <stdlib.h>
#include <stdio.h>
#include "Sequences.h"
#include "gen.h"

#define INFTY LONG_MAX

/*
typedef struct SUFFIXNODE {
	struct SUFFIXNODE *trans, *next, *suffix;
	TypePosition start, end;
} TypeSuffixNode;

typedef struct SUFFIXTREE {
	TypeSuffixNode *root, *bottom;
	TypeSymbol *sequence;
} TypeSuffixTree;

typedef struct LINK {
	struct LINK *next;
	TypePosition position;
} TypeLink;

typedef struct LOCALNODE {
	struct LOCALNODE *trans, *next, *ancestor, *nlink, *ptrans, *pnext;
	int state;
	TypePosition position;
} TypeLocalNode;

typedef struct LOCALTREE {
	TypeLocalNode **leaf;
	TypePosition size;
} TypeLocalTree;
*/

TypeSetOfSequences localDecode(TypeSetOfSequences set,  TypePosition order);
TypeOneSequence localDecodeOneSequence(TypeOneSequence seq, TypePosition order);

void printDecodedSequencesFasta(FILE *f, TypeSetOfSequences set, TypeSetOfSequences dec, int sizeLine);

void freeSuffixTree(TypeSuffixTree *suffixTree);
void freeLocalTree(TypeLocalTree *localTree);
void printSuffixTree(FILE *f, TypeSuffixTree *suffixTree);
void printLocalTree(FILE *f, TypeLocalTree *localTree);
void printSequenceDebug(FILE *f, TypeOneSequence s, int sizeLine);

TypeSuffixTree *computeSuffixTree(TypeOneSequence seq);

#endif
