# Supplementary material for: MS4 - Multi-Scale Selector of Sequence Signatures: An alignment-free method for classification of biological sequences
Source: BMC Bioinformatics. 2010 Jul 30;11:406. doi: 10.1186/1471-2105-11-406 (PMC2923138; doi:10.1186/1471-2105-11-406)
Supplement: Additional file 12 — Python code source. Python implementation of MS4 algorithm for linux systems. See INSTALL and README files to use it. [file 1471-2105-11-406-S12.GZ › MS4/lib/Neighbor.h]

#ifndef DendrogramF
#define DendrogramF

#include <stdlib.h>
#include <stdio.h>
#include "Distance.h"

typedef struct TREENODE {
	struct TREENODE *child1, *child2, *child3;
	TypeFloat length;
	TypeNumber ident;
} TypeTreeNode;

typedef struct NEIGHBORTREE {
	TypeTreeNode *root;
	char **name;
	TypeNumber number;
} TypeNeighborTree;

TypeNeighborTree computeTree(TypeDistance dist);

void printTreeNewick(FILE *f, TypeNeighborTree tree);
void printTreeNexus(FILE *f, TypeNeighborTree tree);

#endif
