# Supplementary material for: MS4 - Multi-Scale Selector of Sequence Signatures: An alignment-free method for classification of biological sequences
Source: BMC Bioinformatics. 2010 Jul 30;11:406. doi: 10.1186/1471-2105-11-406 (PMC2923138; doi:10.1186/1471-2105-11-406)
Supplement: Additional file 12 — Python code source. Python implementation of MS4 algorithm for linux systems. See INSTALL and README files to use it. [file 1471-2105-11-406-S12.GZ › MS4/lib/setup.py]

from distutils.core import setup, Extension

setup(name='MS4_lib',
      description='Utility classes and methods to use N-Local decoded sequences',
      author='Gilles Grasseau',
      author_email='Gilles.Grasseau@genopole.cnrs.fr',
      version='0.01',
      packages = ['MS4_lib'],
      package_dir={'MS4_lib' : '.'},
      ext_modules=[Extension('MS4_lib',[
          'Decode.c', 'Distance.c',
          'Neighbor.c', 'Sequences.c', 'SequencesOld.c', 'Utils.c', 'interface.c'] )
           ]
#      package_data={'localdecoding': ['data/nef.fsa','data/nef_decoded.fsa']},
)
