# Supplementary material for: MS4 - Multi-Scale Selector of Sequence Signatures: An alignment-free method for classification of biological sequences
Source: BMC Bioinformatics. 2010 Jul 30;11:406. doi: 10.1186/1471-2105-11-406 (PMC2923138; doi:10.1186/1471-2105-11-406)
Supplement: Additional file 12 — Python code source. Python implementation of MS4 algorithm for linux systems. See INSTALL and README files to use it. [file 1471-2105-11-406-S12.GZ › MS4/Data/test_HIV.txt]

>AF067155_HIV-1-M-C
ACGGAAGGGACTTTCCGCTGGGACTTTCCACTGGGCGTTCCAGGAGGTG
>U46016_HIV-1-M-C
ACAGACGGGACTTTTCCGCCGGGACTTTCCACTGGGGCGTTCCAGGAGGAG
>M27323_HIV-1-M-D
CGAGTTTCCTACAAGGGACTTTCCGCTGGGGACTTTCCAGGGAGG
>U88824_HIV-1-M-D
CGAGCTTTCTACAAGGGACTTTCCGCTGGGGACTTTCCAGGGAGG
>k03454_HIV-1_M-D
CGAGCTTTCTACAAGGGACTTTCCGCTGGGGACTTTCCAGGGAGG
