# Supplementary material for: MS4 - Multi-Scale Selector of Sequence Signatures: An alignment-free method for classification of biological sequences
Source: BMC Bioinformatics. 2010 Jul 30;11:406. doi: 10.1186/1471-2105-11-406 (PMC2923138; doi:10.1186/1471-2105-11-406)
Supplement: Additional file 12 — Python code source. Python implementation of MS4 algorithm for linux systems. See INSTALL and README files to use it. [file 1471-2105-11-406-S12.GZ › MS4/Makefile]

#include 'make.inc'

all: 
	cd lib; python setup.py build
	cp lib/build/lib.linux*/MS4_lib.so python	


clean :
	-rm -r lib/build
	-rm python/MS4_lib.so
	-rm python/altgraph/*.class
	-rm -r python/*.pyc  python/*.py~
	-rm -r python/altgraph/*.pyc
	-rm Makefile~ INSTALL~ README~
