# Supplementary material for: MS4 - Multi-Scale Selector of Sequence Signatures: An alignment-free method for classification of biological sequences
Source: BMC Bioinformatics. 2010 Jul 30;11:406. doi: 10.1186/1471-2105-11-406 (PMC2923138; doi:10.1186/1471-2105-11-406)
Supplement: Additional file 12 — Python code source. Python implementation of MS4 algorithm for linux systems. See INSTALL and README files to use it. [file 1471-2105-11-406-S12.GZ › MS4/README]

MS4 - Multi-Scale Selector of Sequence Signatures is a alignment-free 
      method for classification of biological sequences.


This   implementation   t_MS4  is   a   beta   release   of  the   MS4
algorithm. t_MS4 uses previous  development : NLD-decoding to find NLD
classes (C part of the code) and altgraph to manage trees.

See software pages at http://stat.genopole.cnrs.fr for MS4 new releases.

MS4 is a method that select among all the segments of similarity detected 
by the N-local decoding algorithm (Didier et al., 2007) those on which 
base a classification of unaligned set of sequences. The N-local decoding 
detect local similarity of size 2N-1 containing a variable number of 
mismatch and it have been proved to be successful for alignment-free 
classification for fixed value of N. The aim of this method is to 
automatically adapt N  (the size of the similarities  detected) to the
local context and the data-set under consideration and to compute a 
dissimilarity  matrix   based  on  these   detected  similarities  for
classifying sequences. For low values of N, similarities are spurious 
and  many  hits occurs  inside  one sequence,  for  large  value of  N
similarities are exact words shared by no more than 2 sequences. 
MS4 fix N  such as the average number of  occurrences per sequence that
is smaller than a given parameter Kappa (article submitted to BMC 
Bioinformatics). 


Usage:
-----

t_MS4.py [-n RANGE] [-k value] [-s value] [-o a|f|d|w] fasta_file

  with RANGE : [[integer]:]integer | integer:

Arguments:
---------

  fasta_file  : sequences in one FASTA file.

  -n (optional): by default this range is computed automatically.
                  The user can specify a range. 
                  Examples : 
		  $  t_MS4.py Data/test_HIV.txt         # n computed
		  $ t_MS4.py -n 5:10 Data/test_HIV.txt 
		  $ t_MS4.py -n 5: Data/test_HIV.txt    # Start at n=5

  -k (optional): the default value is 1.
                  Kappa   is  a   repetitivity   criterion  of   local
                  similarity in a sequence. High values of Kappa allow 
                  numerous   repetitions,  on  the   opposite  Kappa=1
                  forbids repetitions (see article in BMC Bioinformatics). 

                  Kappa must be greater or equal than 1.

  -s (optional): the default value is 2.
                 This parameter selects only similarity patterns which 
                 are contained at least in 's' sequences.

                 Examples (get only homologies detected at least 
                 in 5 sequences) :
		 $ t_MS4.py -s 5 Data/test_HIV.txt


  -o a|f|d|w(optional): specify the MS4 outputs 
           a: all the outputs.
           f: (default) fasta file rewritten with the new alphabet.
 	   d: dissimilarity matrix in nexus format for SplitsTree4.
           w: gives all the similarity patterns with a variable window 
              length 2n - 1 (n the order value).
