# Supplementary material for: MS4 - Multi-Scale Selector of Sequence Signatures: An alignment-free method for classification of biological sequences
Source: BMC Bioinformatics. 2010 Jul 30;11:406. doi: 10.1186/1471-2105-11-406 (PMC2923138; doi:10.1186/1471-2105-11-406)
Supplement: Additional file 12 — Python code source. Python implementation of MS4 algorithm for linux systems. See INSTALL and README files to use it. [file 1471-2105-11-406-S12.GZ › MS4/python/setup.py]

##
##  Copyright (C) 2010 E. Corel, G. Didier, C. Devauchelle, G. Grasseau
##
##  This program is free software; you can redistribute it and/or modify
##  it under the terms of the GNU General Public License as published by
##  the Free Software Foundation; either version 2 of the License, or (at
##  your option) any later version.
## 
##  This program is distributed in the hope that it will be useful, but
##  WITHOUT ANY WARRANTY; without even the implied warranty of
##  MERCHANTABILITY or FITNESS FOR A PARTICULAR PURPOSE.  See the GNU
##  General Public License for more details.
## 
##  You should have received a copy of the GNU General Public License
##  along with this program; if not, write to the Free Software
##  Foundation, Inc., 675 Mass Ave, Cambridge, MA 02139, USA.
## 
##

__author__="ggrasseau"
__date__ ="$24 mars 2010 19:53:45$"

from setuptools import setup,find_packages

setup (
  name = 'MS4_1',
  version = '0.1',
  packages = find_packages(),

  # Declare your packages' dependencies here, for eg:
  install_requires=['foo>=3'],

  # Fill in these to make your Egg ready for upload to
  # PyPI
  author = 'ggrasseau',
  author_email = '',

  summary = 'Just another Python package for the cheese shop',
  url = '',
  license = '',
  long_description= 'Long description of the package',

  # could also include long_description, download_url, classifiers, etc.

  
)
