# Supplementary material for: MS4 - Multi-Scale Selector of Sequence Signatures: An alignment-free method for classification of biological sequences
Source: BMC Bioinformatics. 2010 Jul 30;11:406. doi: 10.1186/1471-2105-11-406 (PMC2923138; doi:10.1186/1471-2105-11-406)
Supplement: Additional file 12 — Python code source. Python implementation of MS4 algorithm for linux systems. See INSTALL and README files to use it. [file 1471-2105-11-406-S12.GZ › MS4/python/altgraph/GraphAlgo.py]

'''
Graph algorithms
'''
from altgraph import GraphError

def dijkstra(graph, start, end=None):
    """
    Dijkstra's algorithm for shortest paths

    David Eppstein, UC Irvine, 4 April 2002

    U{http://www.ics.uci.edu/~eppstein/161/python/}

    U{http://aspn.activestate.com/ASPN/Cookbook/Python/Recipe/119466}

    Find shortest paths from the  start node to all nodes nearer than or equal to the end node.

    Dijkstra's algorithm is only guaranteed to work correctly when all edge lengths are positive.
    This code does not verify this property for all edges (only the edges examined until the end
    vertex is reached), but will correctly compute shortest paths even for some graphs with negative
    edges, and will raise an exception if it discovers that a negative edge has caused it to make a mistake.

    I{Adapted to altgraph by Istvan Albert, Pennsylvania State University - June, 9 2004}

    """
    D = {}    # dictionary of final distances
    P = {}    # dictionary of predecessors
    Q = _priorityDictionary()    # estimated distances of non-final vertices
    Q[start] = 0

    for v in Q:
        D[v] = Q[v]
        if v == end: break

        for w in graph.out_nbrs(v):
            edge_id  = graph.edge_by_node(v,w)
            vwLength = D[v] + graph.edge_data(edge_id)
            if w in D:
                if vwLength < D[w]:
                    raise GraphError("Dijkstra: found better path to already-final vertex")
            elif w not in Q or vwLength < Q[w]:
                Q[w] = vwLength
                P[w] = v

    return (D,P)

def shortest_path(graph, start, end):
    """
    Find a single shortest path from the given start node to the given end node.
    The input has the same conventions as dijkstra(). The output is a list of the nodes
    in order along the shortest path.

    B{Note that the distances must be stored in the edge data as numeric data}
    """

    D,P = dijkstra(graph, start, end)
    Path = []
    while 1:
        Path.append(end)
        if end == start: break
        end = P[end]
    Path.reverse()
    return Path

#
# Utility classes and functions
#
class _priorityDictionary(dict):
    '''
    Priority dictionary using binary heaps (internal use only)

    David Eppstein, UC Irvine, 8 Mar 2002

    Implements a data structure that acts almost like a dictionary, with two modifications:
        1. D.smallest() returns the value x minimizing D[x].  For this to work correctly,
            all values D[x] stored in the dictionary must be comparable.
        2. iterating "for x in D" finds and removes the items from D in sorted order.
            Each item is not removed until the next item is requested, so D[x] will still
            return a useful value until the next iteration of the for-loop.
            Each operation takes logarithmic amortized time.
    '''
    def __init__(self):
        '''
        Initialize priorityDictionary by creating binary heap of pairs (value,key).
        Note that changing or removing a dict entry will not remove the old pair from the heap
        until it is found by smallest() or until the heap is rebuilt.
        '''
        self.__heap = []
        dict.__init__(self)

    def smallest(self):
        '''
        Find smallest item after removing deleted items from front of heap.
        '''
        if len(self) == 0:
            raise IndexError, "smallest of empty priorityDictionary"
        heap = self.__heap
        while heap[0][1] not in self or self[heap[0][1]] != heap[0][0]:
            lastItem = heap.pop()
            insertionPoint = 0
            while 1:
                smallChild = 2*insertionPoint+1
                if smallChild+1 < len(heap) and heap[smallChild] > heap[smallChild+1] :
                    smallChild += 1
                if smallChild >= len(heap) or lastItem <= heap[smallChild]:
                    heap[insertionPoint] = lastItem
                    break
                heap[insertionPoint] = heap[smallChild]
                insertionPoint = smallChild
        return heap[0][1]

    def __iter__(self):
        '''
        Create destructive sorted iterator of priorityDictionary.
        '''
        def iterfn():
            while len(self) > 0:
                x = self.smallest()
                yield x
                del self[x]
        return iterfn()

    def __setitem__(self,key,val):
        '''
        Change value stored in dictionary and add corresponding pair to heap.
        Rebuilds the heap if the number of deleted items gets large, to avoid memory leakage.
        '''
        dict.__setitem__(self,key,val)
        heap = self.__heap
        if len(heap) > 2 * len(self):
            self.__heap = [(v,k) for k,v in self.iteritems()]
            self.__heap.sort()  # builtin sort probably faster than O(n)-time heapify
        else:
            newPair = (val,key)
            insertionPoint = len(heap)
            heap.append(None)
            while insertionPoint > 0 and newPair < heap[(insertionPoint-1)//2]:
                heap[insertionPoint] = heap[(insertionPoint-1)//2]
                insertionPoint = (insertionPoint-1)//2
            heap[insertionPoint] = newPair

    def setdefault(self,key,val):
        '''
        Reimplement setdefault to pass through our customized __setitem__.
        '''
        if key not in self:
            self[key] = val
        return self[key]
