# Supplementary material for: MS4 - Multi-Scale Selector of Sequence Signatures: An alignment-free method for classification of biological sequences
Source: BMC Bioinformatics. 2010 Jul 30;11:406. doi: 10.1186/1471-2105-11-406 (PMC2923138; doi:10.1186/1471-2105-11-406)
Supplement: Additional file 12 — Python code source. Python implementation of MS4 algorithm for linux systems. See INSTALL and README files to use it. [file 1471-2105-11-406-S12.GZ › MS4/INSTALL]

Installation
============

This software can be installed on linux platform.
It requires Python 2.5. 
See software pages at http://stat.genopole.cnrs.fr for 
MS4 new releases.

1 - Expand the tarball 
    tar -xvf MS4_beta-0.1.tar.gz

2 - Change directory
    cd MS4

3 - Compile C part of MS4 
    make 

4 - Update your path
    PATH=$PWD/python:$PATH

5 - Test
    t_MS4.py Data/test_HIV.txt

6 - Usage (see README file for more): 
    t_MS4.py -?
